# Supplementary material for: Continuous remission of single-mode therapy with pembrolizumab plus chemotherapy in locally advanced hypopharyngeal carcinoma: a case report
Source: Front Immunol. 2025 Jun 5;16:1557565. doi: 10.3389/fimmu.2025.1557565 (PMC12176769; doi:10.3389/fimmu.2025.1557565)
Supplement: Supplementary file 1 [file DataSheet1.zip]

Archive with 34 entries (29 files):
- Peer Review Only (1)/
- Peer Review Only (1)/A List of Resubmission Files - 1557565.xlsx
- Peer Review Only (1)/CT Before And After Treatment/
- Peer Review Only (1)/CT Before And After Treatment/01 CT Before Treatment 01.jpg
- Peer Review Only (1)/CT Before And After Treatment/02 CT Before Treatment 02.jpg
- Peer Review Only (1)/CT Before And After Treatment/03 CT Before Treatment 03.jpg
- Peer Review Only (1)/CT Before And After Treatment/04 CT Before Treatment 04.jpg
- Peer Review Only (1)/CT Before And After Treatment/05 CT Before Treatment 05.jpg
- Peer Review Only (1)/CT Before And After Treatment/06 CT Before Treatment 06.jpg
- Peer Review Only (1)/CT Before And After Treatment/07 CT Before Treatment 07.jpg
- Peer Review Only (1)/CT Before And After Treatment/08 CT Before Treatment 08.jpg
- Peer Review Only (1)/CT Before And After Treatment/09 CT Before Treatment 09.jpg
- Peer Review Only (1)/CT Before And After Treatment/10 CT After Treatment 01.jpg
- Peer Review Only (1)/CT Before And After Treatment/11 CT After Treatment 02.jpg
- Peer Review Only (1)/CT Before And After Treatment/12 CT After Treatment 03.jpg
- Peer Review Only (1)/CT Before And After Treatment/13 CT After Treatment 04.jpg
- Peer Review Only (1)/CT Before And After Treatment/14 CT After Treatment 05.jpg
- Peer Review Only (1)/CT Before And After Treatment/15 CT After Treatment 06.jpg
- Peer Review Only (1)/CT Before And After Treatment/16 CT After Treatment 07.jpg
- Peer Review Only (1)/CT Before And After Treatment/17 CT After Treatment 08.jpg
- Peer Review Only (1)/CT Before And After Treatment/18 CT After Treatment 09.jpg
- Peer Review Only (1)/Electronic Laryngoscope Images  Before And After Treatment/
- Peer Review Only (1)/Electronic Laryngoscope Images  Before And After Treatment/Electronic Laryngoscope Images  After Treatment, 7 August 2023 (Changhai Hospital, Naval Medical University, Shanghai, 200433 PR. China)/
- Peer Review Only (1)/Electronic Laryngoscope Images  Before And After Treatment/Electronic Laryngoscope Images  After Treatment, 7 August 2023 (Changhai Hospital, Naval Medical University, Shanghai, 200433 PR. China)/25 Electronic Laryngoscope Images  After Treatment 01.jpg
- Peer Review Only (1)/Electronic Laryngoscope Images  Before And After Treatment/Electronic Laryngoscope Images  After Treatment, 7 August 2023 (Changhai Hospital, Naval Medical University, Shanghai, 200433 PR. China)/26 Electronic Laryngoscope Images  After Treatment 02.jpg
- Peer Review Only (1)/Electronic Laryngoscope Images  Before And After Treatment/Electronic Laryngoscope Images  After Treatment, 7 August 2023 (Changhai Hospital, Naval Medical University, Shanghai, 200433 PR. China)/27 Electronic Laryngoscope Images  After Treatment 03.jpg
- Peer Review Only (1)/Electronic Laryngoscope Images  Before And After Treatment/Electronic Laryngoscope Images  After Treatment, 7 August 2023 (Changhai Hospital, Naval Medical University, Shanghai, 200433 PR. China)/28 Electronic Laryngoscope Images  After Treatment 04.jpg
- Peer Review Only (1)/Electronic Laryngoscope Images  Before And After Treatment/Electronic Laryngoscope Images  Before Treatment,19 April 2023  (Eye & ENT Hospital of Fudan University, Shanghai 200031, China)/
- Peer Review Only (1)/Electronic Laryngoscope Images  Before And After Treatment/Electronic Laryngoscope Images  Before Treatment,19 April 2023  (Eye & ENT Hospital of Fudan University, Shanghai 200031, China)/19 Electronic Laryngoscope Images  Before Treatment 01.jpg
- Peer Review Only (1)/Electronic Laryngoscope Images  Before And After Treatment/Electronic Laryngoscope Images  Before Treatment,19 April 2023  (Eye & ENT Hospital of Fudan University, Shanghai 200031, China)/20 Electronic Laryngoscope Images  Before Treatment 02.jpg
- Peer Review Only (1)/Electronic Laryngoscope Images  Before And After Treatment/Electronic Laryngoscope Images  Before Treatment,19 April 2023  (Eye & ENT Hospital of Fudan University, Shanghai 200031, China)/21 Electronic Laryngoscope Images  Before Treatment 03.jpg
- Peer Review Only (1)/Electronic Laryngoscope Images  Before And After Treatment/Electronic Laryngoscope Images  Before Treatment,19 April 2023  (Eye & ENT Hospital of Fudan University, Shanghai 200031, China)/22 Electronic Laryngoscope Images  Before Treatment 04.jpg
- Peer Review Only (1)/Electronic Laryngoscope Images  Before And After Treatment/Electronic Laryngoscope Images  Before Treatment,19 April 2023  (Eye & ENT Hospital of Fudan University, Shanghai 200031, China)/23 Electronic Laryngoscope Images  Before Treatment 05.jpg
- Peer Review Only (1)/Electronic Laryngoscope Images  Before And After Treatment/Electronic Laryngoscope Images  Before Treatment,19 April 2023  (Eye & ENT Hospital of Fudan University, Shanghai 200031, China)/24 Electronic Laryngoscope Images  Before Treatment 06.jpg
