# Supplementary material for: Continuous remission of single-mode therapy with pembrolizumab plus chemotherapy in locally advanced hypopharyngeal carcinoma: a case report
Source: Front Immunol. 2025 Jun 5;16:1557565. doi: 10.3389/fimmu.2025.1557565 (PMC12176769; doi:10.3389/fimmu.2025.1557565)
Supplement: Supplementary file 1 [file DataSheet1.zip › Peer Review Only (1)/A List of Resubmission Files - 1557565.xlsx]

## Sheet: Sheet1
A List of Resubmission Files - 1557565
NO.	Contents
01	CT Before Treatment 01.jpg
02	CT Before Treatment 02.jpg
03	CT Before Treatment 03.jpg
04	CT Before Treatment 04.jpg
05	CT Before Treatment 05.jpg
06	CT Before Treatment 06.jpg
07	CT Before Treatment 07.jpg
08	CT Before Treatment 08.jpg
09	CT Before Treatment 09.jpg
10	CT After Treatment 01.jpg
11	CT After Treatment 02.jpg
12	CT After Treatment 03.jpg
13	CT After Treatment 04.jpg
14	CT After Treatment 05.jpg
15	CT After Treatment 06.jpg
16	CT After Treatment 07.jpg
17	CT After Treatment 08.jpg
18	CT After Treatment 09.jpg
19	Electronic Laryngoscope Images Before Treatment 01.jpg
20	Electronic Laryngoscope Images Before Treatment 02.jpg
21	Electronic Laryngoscope Images Before Treatment 03.jpg
22	Electronic Laryngoscope Images Before Treatment 04.jpg
23	Electronic Laryngoscope Images Before Treatment 05.jpg
24	Electronic Laryngoscope Images Before Treatment 06.jpg
25	Electronic Laryngoscope Images After Treatment 01.jpg
26	Electronic Laryngoscope Images After Treatment 02.jpg
27	Electronic Laryngoscope Images After Treatment 03.jpg
28	Electronic Laryngoscope Images After Treatment 04.jpg
29	Pathology (H&E) 20×.jpg
30	Pathology (H&E) 200×.png
31	Pathology (immuno) - CK5/6 20×.jpg
32	Pathology (immuno) - Ki-67 20×.jpg
33	Pathology (immuno) - p40 20×.jpg
34	Pathology (immuno) - p63 20×.jpg
35	Genetic Test Report (188 Gene + PD-L1 Test).pdf
