# Supplementary material for: Continuous remission of single-mode therapy with pembrolizumab plus chemotherapy in locally advanced hypopharyngeal carcinoma: a case report
Source: Front Immunol. 2025 Jun 5;16:1557565. doi: 10.3389/fimmu.2025.1557565 (PMC12176769; doi:10.3389/fimmu.2025.1557565)
Supplement: Supplementary file 2 [file DataSheet2.zip]

Archive with 10 entries (8 files):
- Peer Review Only (2)/
- Peer Review Only (2)/A List of Resubmission Files - 1557565.xlsx
- Peer Review Only (2)/Pathology Images/
- Peer Review Only (2)/Pathology Images/29 Pathology (H&E) 20×.jpg
- Peer Review Only (2)/Pathology Images/30 Pathology (H&E) 200×.png
- Peer Review Only (2)/Pathology Images/31 Pathology (immuno) - CK5 6 20×.jpg
- Peer Review Only (2)/Pathology Images/32 Pathology (immuno) - Ki-67 20×.jpg
- Peer Review Only (2)/Pathology Images/33 Pathology (immuno) - p40 20×.jpg
- Peer Review Only (2)/Pathology Images/34 Pathology (immuno) - p63 20×.jpg
- Peer Review Only (2)/Pathology Images/35 Genetic Test Report (188 Gene + PD-L1 Test).pdf
